# Supplementary material for: Romanian Wormwood (Artemisia absinthium L.): Physicochemical and Nutraceutical Screening
Source: Molecules. 2019 Aug 25;24(17):3087. doi: 10.3390/molecules24173087 (PMC6749517; doi:10.3390/molecules24173087)
Supplement: Supplementary file 1 [file molecules-24-03087-s001.zip]

Archive with 3 entries (2 files):
- Supplementary_files/
- Supplementary_files/Supplementary figure 1.jpg
- Supplementary_files/Supplementary figure 2.jpg
